# Supplementary material for: Translation of Experimental Findings from Animal to Human Biology: Identification of Neuronal Mineralocorticoid and Glucocorticoid Receptors in a Sectioned Main Nerve Trunk of the Leg
Source: Cells. 2023 Jul 5;12(13):1785. doi: 10.3390/cells12131785 (PMC10340435; doi:10.3390/cells12131785)
Supplement: Supplementary file 1 [file cells-12-01785-s001.zip]

Archive with 1 entries (1 files):
- cells-2374480-supplementary.pdf
